# Supplementary material for: Targeted Downregulation of MYC through G-quadruplex Stabilization by DNAi
Source: Molecules. 2021 Sep 13;26(18):5542. doi: 10.3390/molecules26185542 (PMC8464964; doi:10.3390/molecules26185542)
Supplement: Supplementary file 1 [file molecules-26-05542-s001.zip]

Archive with 1 entries (1 files):
- molecules-1284315-supplementary.pdf
